# Supplementary material for: Cell-based HTS identifies a chemical chaperone for preventing ER protein aggregation and proteotoxicity
Source: eLife. 2019 Dec 17;8:e43302. doi: 10.7554/eLife.43302 (PMC6922633; doi:10.7554/eLife.43302)
Supplement: Figure 3—figure supplement 1—source data 1. [file elife-43302-fig3-figsupp1-data1.xlsx]

## Sheet: Figure 3 Supplement 1B
Figure 3S1-B
UT	358.554	297.779	315.836	304.722	264.551
Tm	894.501	804.241	835.192	837.465	814.228
IBT21	296.24	294.087	289.705	302.764	292.532
