# Supplementary material for: Cell-based HTS identifies a chemical chaperone for preventing ER protein aggregation and proteotoxicity
Source: eLife. 2019 Dec 17;8:e43302. doi: 10.7554/eLife.43302 (PMC6922633; doi:10.7554/eLife.43302)
Supplement: Figure 4—figure supplement 4—source data 1. [file elife-43302-fig4-figsupp4-data1.xlsx]

## Sheet: Figure 4 Supplement 4B
Figure 4S4-B
UT	50.6004	49.5217	55.8744	48.3651	50.9603
DTT	2163.12	1821.23	1250.09	1864.43	1591.77
IBT21	845.002	1556.65	1293.93	1124.37	1447.6
